# Supplementary material for: Multi-Step Fractionation of New High Stearic Sunflower Oils
Source: Foods. 2026 May 18;15(10):1784. doi: 10.3390/foods15101784 (PMC13205973; doi:10.3390/foods15101784)
Supplement: Supplementary file 1 [file foods-15-01784-s001.zip]

Archive with 1 entries (1 files):
- foods-4259230-supplementary.pdf
